# Supplementary material for: Disease-Specific Prediction of Missense Variant Pathogenicity with DNA Language Models and Graph Neural Networks
Source: Bioengineering (Basel). 2025 Oct 13;12(10):1098. doi: 10.3390/bioengineering12101098 (PMC12562010; doi:10.3390/bioengineering12101098)
Supplement: Supplementary file 1 [file bioengineering-12-01098-s001.zip]

Archive with 1 entries (1 files):
- bioengineering-3862539-supplementary.pdf
